# Supplementary material for: Comparable human reconstitution following Cesium-137 versus X-ray irradiation preconditioning in immunodeficient NOG mice
Source: PLoS One. 2020 Oct 29;15(10):e0241375. doi: 10.1371/journal.pone.0241375 (PMC7595384; doi:10.1371/journal.pone.0241375)
Supplement: S1 Table — Data used to produce Figs 3–5 is presented for each mouse. Each mouse in each group is presented horizontally, and groups differ vertically. One can assume that values are matched, such that e.g. the first value in each group derives from the same mouse, and so forth. (XLSX) [file pone.0241375.s003.xlsx]

## Sheet: Raw data
Bone marrow
Raw data for Figure 3D		CD4						CD8
	0.75 G Cs	49.6	38.1	41.5	55.2	73.2	67.2	42.2	56.2	49.5	37.7	19.9	25.3
	0.58 G XRay	45.6	24.4	58.6	52.3	62.9	62.9	45.6	51.1	30.6	36.7	25.2	27.6
	0.75 G XRay	54.1	63.1	64.8	56.7	54.1	43.9	37.6	31.5	30.1	34.6	41	43.2
	0.92 G XRay	60.7	68	42.7	43.2	68	60.1	29.6	23.6	54.7	53	27.1	26.2
Thymus
Raw data for Figure 4C		dp CD4+CD8+						sp CD4						sp CD8
	0.75 G Cs	39	18.5	64.8	42.8	86.1	84.3	22.4	28.2	14.9	24.8	2.7	4.5	34	49.7	19.2	31.3	11	10.9
	0.58 G XRay	90.5	57.3	13.7	45.2	68.4	77.7	1.7	12.7	34.3	15.4	11.2	7.2	7.4	29.6	48.8	37.4	19.9	13.7
	0.75 G XRay	28.1	56.6	34.6	88.2	81.5	63	27.6	16.5	28.7	3.1	5.3	14.7	39.1	26.5	29	8.7	12.8	21.2
	0.92 G XRay	42	30.5	19.5	91.2	79.5	68.8	29.5	26.7	38.4	2.3	7	15.1	17.1	42.4	24.3	6.3	13.1	15.6
Raw data for Figure 4D		CM: CD45RA- , CCR7+						EM: CD45RA- , CCR7-						Naïve: CD45RA+ , CCR7+						TeDf: CD45RA+ , CCR7-
CD4 maturation	0.75 G Cs	13.3	30	41.2	43	36.6	47.6	51.4	32.3	22.1	12.9	16.7	11.8	20.1	32.8	34.6	41	43.3	38.7	15.2	4.8	2.1	3.1	3.4	1.9
	0.58 G XRay	22	32.3	22.3	25.2	35.9	22.7	35.6	16.7	6.1	9.3	22	18	23.8	46.8	67.6	61.3	39.2	54.4	18.5	4.1	4	4.3	2.9	5
	0.75 G XRay	26.1	47	9.7	36.2	32.3	46.5	6.2	23.6	45.1	36.1	20.2	13.7	61.9	24	17.3	25.8	42.7	35.4	5.8	5.4	28	1.9	4.8	4.5
	0.92 G XRay	15.8	53.5	20.6	19.8	36.3	44.9	31.9	21.3	58	17.2	15	15.3	27.4	22	4.7	60	41.9	38	24.9	3.2	16.7	3	6.9	1.8
Raw data for Figure 4E		CM: CD45RA- , CCR7+						EM: CD45RA- , CCR7-						Naïve: CD45RA+ , CCR7+						TeDf: CD45RA+ , CCR7-
CD8 maturation	0.75 G Cs	0.5	15.1	12.6	16.2	6.5	10.6	58	39	56.6	24.7	51.2	53	9.7	39.9	23.9	45.2	31.6	29.6	31.8	6	6.9	13.8	10.7	6.8
	0.58 G XRay	1.1	14	13.4	7.8	10	4.9	83.1	30.3	12.1	13.3	38.8	46	6.8	47.4	66.6	65.2	37.7	27.2	9	8.3	7.9	13.7	13.5	21.8
	0.75 G XRay	12.5	29	4.2	5.6	7.5	13.6	19.2	33.9	47.3	72.9	40.5	29.2	54.3	33	20	14.2	31.9	41.5	14.1	4.2	28.5	7.4	20	15.7
	0.92 G XRay	3.1	26.5	2.4	1.7	8	15.8	30.7	30.9	54.6	64.4	45.9	40.7	23.9	37.9	8.8	21.3	25.4	31.3	42.4	4.8	34.1	12.6	20.7	12.3
Lymph nodes
Raw data for Figure 4H		CD4						CD8
	0.75 G Cs	58.4	38.1	48.4	41.4	12.3	38.4	40.6	61.2	50.9	57.7	27.4	60.8
	0.58 G XRay	36.9	44.1	38.8	45.5	48.1	48.8	61.9	54.3	59.9	53.3	50.7	50.4
	0.75 G XRay	32.7	27.6	59.5	50.2	38.5	50.8	66.5	71.5	39.4	48.5	60.4	48.3
	0.92 G XRay	34.4	43.3	40.2	39.5	37.9	45.1	64.7	55.6	59.1	59.8	59.1	53.8
Raw data for Figure 4I		CM: CD45RA- , CCR7+						EM: CD45RA- , CCR7-						Naïve: CD45RA+ , CCR7+						TeDf: CD45RA+ , CCR7-
CD4 maturation	0.75 G Cs	54.9	53.2	69.4	26.8	28.4	67	32.4	40.2	27.7	11	16.9	12.6	9.46	6.03	2.79	57.5	50.9	19.9	3.29	0.52	0.095	4.7	3.72	0.48
	0.58 G XRay	27.9	57.3	22.2	48.9	36.4	56	6.6	32.7	3.12	18.6	24.1	10.9	62.9	9.59	71.3	30.2	36.9	32.1	2.61	0.45	3.37	2.24	2.7	0.91
	0.75 G XRay	32.6	20.9	32.5	24.3	34.8	38.4	10.4	10.1	8.29	9.27	26.1	6.92	54.9	61	54.9	62.6	37.2	54	2.02	7.99	4.29	3.78	1.94	0.74
	0.92 G XRay	26.8	33	51.5	35.4	18.9	41.1	7.14	16.9	18.1	14.7	6.35	9.57	62.5	47.5	28	47.8	72	48	3.57	2.56	2.34	2.08	2.78	1.37
Raw data for Figure 4J		CM: CD45RA- , CCR7+						EM: CD45RA- , CCR7-						Naïve: CD45RA+ , CCR7+						TeDf: CD45RA+ , CCR7-
CD8 maturation	0.75 G Cs	54.7	79.4	78.6	6.82	5.31	17.6	11.4	14.1	9.55	0.78	1.19	0.84	32.3	6.26	11.7	89.4	90.9	80.9	1.54	0.25	0.23	3	2.62	0.69
	0.58 G XRay	8.77	62	6.44	12.7	9.41	10.7	0.95	14.5	0.58	1.35	1.2	0.56	88	21.1	90.9	83.4	86.9	87.5	2.25	2.34	2.12	2.59	2.52	1.26
	0.75 G XRay	11.9	8.14	7.76	4.83	8.37	10.9	0.7	1.47	0.98	0.38	1.17	1.6	85.9	85	88.4	92.5	87.8	86.5	1.54	5.37	2.83	2.34	2.61	1.08
	0.92 G XRay	7.11	15	27	9.02	4.75	11.5	1.12	2.04	4.07	1.21	0.62	1	89.2	79.8	64.4	87.5	92.2	86.2	2.56	3.22	4.46	2.25	2.44	1.36
Spleen
Raw data for Figure 5A+B		%CD45 cells						%CD3 cells						%B cells						(B cells not included in graph)
	0.75 G Cs	71.7	80.7	69.8	54.7	65.6	63	53.9	92.9	88.4	15.1	3.79	20.5	43.9	6.46	10.5	78.9	88	69.8
	0.58 G XRay	68.4	68.7	64.3	62	72.7	69.3	12.4	1.55	28.5	14.4	4.9	19.8	84.7	96.8	67.6	78.6	86.1	73.7
	0.75 G XRay	73.9	71.6	60.6	49.3	74.2	43.3	32.8	24.9	22.4	15.5	8.42	11.8	64.2	71.4	74	78.7	83.2	81.3
	0.92 G XRay	71.3	62.9	58.8	64.4	60.9	64.8	13.6	45.3	35	29.6	20.2	24.3	83.5	51.7	62	63.6	70.5	69.6
Raw data for Figure 5C		CD4						CD8
	0.75 G Cs	61.5	34.9	31.4	50.2	48.7	52.9	34.9	63.4	62.4	45.4	47.1	43.8
	0.58 G XRay	47	33.5	43.1	42	32.5	45.2	49.6	56.8	54	53.5	60.6	52
	0.75 G XRay	45.6	43.6	54.4	44.5	37.8	62.3	47.9	52.5	43.2	51.4	56	34
	0.92 G XRay	53	38.7	52.3	40.6	36.8	61.1	41.9	54.2	41.5	56.1	58.1	33.8
Raw data for Figure 5D		CM: CD45RA- , CCR7+						EM: CD45RA- , CCR7-						Naïve: CD45RA+ , CCR7+						TeDf: CD45RA+ , CCR7-
CD4 maturation	0.75 G Cs	57.3	55.1	74.3	33.4	52	55.9	26.5	43.1	24.3	11.5	23.3	21.7	8.66	1.54	1.18	50.5	21.9	20.7	7.56	0.34	0.28	4.58	2.76	1.69
	0.58 G XRay	29.5	51.7	21.2	49	52.9	55.9	8.48	26.1	3.26	25	21.6	14.8	57.4	19.7	70	22.2	22.3	26.6	4.65	2.46	5.5	3.77	3.2	2.67
	0.75 G XRay	56.6	22.7	33.1	32.6	47.4	48.8	17.1	7	7.3	10.6	15.5	7.38	23.6	62.2	53	50.1	31.3	41	2.71	8.04	6.6	6.61	5.76	2.87
	0.92 G XRay	34.5	43.9	56.6	40.6	32.7	65	12.7	24.4	15.1	17.9	7.87	13.2	45.4	27.8	23.1	37.4	54.5	19.6	7.47	3.89	5.22	4.1	4.88	2.21
Raw data for Figure 5E		CM: CD45RA- , CCR7+						EM: CD45RA- , CCR7-						Naïve: CD45RA+ , CCR7+						TeDf: CD45RA+ , CCR7-
CD8 maturation	0.75 G Cs	56.7	64.9	71.7	7.96	14.7	20.6	31	34.2	25.3	2.84	6.89	6.49	9.88	0.74	2.13	78.9	56.9	68.4	2.46	0.12	0.9	10.3	21.5	4.48
	0.58 G XRay	11.2	25	5.8	16.4	11.7	13.1	5.21	14.3	0.95	9.24	5.4	2.03	71	43.1	85.5	58.7	65.4	78.4	12.6	17.5	7.76	15.7	17.5	6.49
	0.75 G XRay	26	8.11	11.6	7.91	12.3	16	10.9	3.56	3.7	2.76	2.98	2.85	55.7	74.5	77.2	75.1	70.6	74	7.52	13.8	7.53	14.3	14.2	7.12
	0.92 G XRay	13.1	22	46.6	9.62	4.54	26.2	5.15	10.3	20.7	5.66	1.42	4.81	71.6	62.3	28.7	71.9	80.9	62.3	10.1	5.36	4	12.9	13.1	6.69
Liver
Raw data for Figure 5J		CD4						CD8
	0.75 G Cs	71.8	50.7	34.8	55.1	56.2	71.1	26.5	47.5	63	44.3	42.4	27.8
	0.58 G XRay	63	37.5	64.9	66.9	66.1	67.3	36	58.9	34	31.8	32.9	31.5
	0.75 G XRay	51.9	63.3	73.9	50.7	61.4	55.4	46.9	35.9	24.8	47.2	37.9	43.6
	0.92 G XRay	65	67.8	55.4	56.7	57.7	66.2	34.1	31.2	43	42	41.6	32.2
Raw data for Figure 5K		CM: CD45RA- , CCR7+						EM: CD45RA- , CCR7-						Naïve: CD45RA+ , CCR7+						TeDf: CD45RA+ , CCR7-
CD4 maturation	0.75 G Cs	49.7	37.5	53.1	36.3	36.6	46.5	38.6	60.9	45.3	17.3	30.7	37.1	7.32	1.16	1.1	43.5	30.7	14.5	4.38	0.41	0.58	2.85	1.99	1.92
	0.58 G XRay	23.5	38.4	26.7	40.7	41.6	45.9	12	24.1	9.58	41	33.3	33	59.5	35.7	60.1	15.9	22.4	17.6	5.02	1.79	3.61	2.36	2.69	3.44
	0.75 G XRay	50.3	24.6	32.7	36.8	38.6	39.5	23.2	10.7	18.5	17	28.3	23.8	24.1	58.1	43.2	41.8	29.5	33.1	2.38	6.69	5.58	4.33	3.59	3.7
	0.92 G XRay	29.3	34.4	45.7	35.8	28.2	48.2	18.1	31.5	27.6	31.9	13.4	27.8	47.3	30.3	22.4	27.9	53	21.7	5.35	3.79	4.32	4.42	5.46	2.35
Raw data for Figure 5L		CM: CD45RA- , CCR7+						EM: CD45RA- , CCR7-						Naïve: CD45RA+ , CCR7+						TeDf: CD45RA+ , CCR7-
CD8 maturation	0.75 G Cs	41.9	56.4	49.4	9.76	10.5	23.1	41.1	42.1	43.6	4.38	6.04	23.6	12.5	1.2	3.6	82.3	77.4	49	4.55	0.28	3.38	3.54	6.04	4.3
	0.58 G XRay	12.6	16.8	11.6	17.4	11.1	16.3	10.9	9.09	4.05	22	11	8.79	70.5	65.3	80.8	50	70	68.3	5.97	8.81	3.53	10.6	7.85	6.62
	0.75 G XRay	25.4	11.4	16.5	10.5	9.96	15	25.8	6.48	11.4	4.28	6.08	8.38	44.1	78	68.3	79.7	78	71.5	4.68	4.12	3.83	5.51	5.95	5.06
	0.92 G XRay	15.1	20.5	36.7	11.1	6.3	24.7	8.74	13.9	42.7	12.2	3.28	14.8	72.3	61.7	18.9	71.5	85.6	55.8	3.89	3.9	1.82	5.22	4.77	4.77
Lung
Raw data for Figure 5Q		CD4						CD8
	0.75 G Cs	63.6	52.1	31.9	49.2	51	70.2	30.2	43.6	55.4	48.5	45	27.3
	0.58 G XRay	55.9	39.4	59.1	61.3	58	69	41	52.7	39.5	34	39.1	28.8
	0.75 G XRay	48.4	59	71.6	49.4	55.5	55.1	46.2	38.4	27.2	47.5	40.8	42.3
	0.92 G XRay	60	61.1	47.7	53.4	52.4	60.5	36.5	36.1	48.1	44.6	45.5	33.1
Raw data for Figure 5R		CM: CD45RA- , CCR7+						EM: CD45RA- , CCR7-						Naïve: CD45RA+ , CCR7+						TeDf: CD45RA+ , CCR7-
CD4 maturation	0.75 G Cs	31.5	22.3	37.3	33.6	28.3	32.8	60	76.5	61.7	26	44.3	54.5	2.53	0.87	0.57	36	23.7	11.1	6.05	0.35	0.37	4.43	3.69	1.66
	0.58 G XRay	28.3	25.5	19.3	30.8	34.2	38.7	18.8	64.9	12.2	56	41.4	44	46	8.17	57.8	11	20.9	13.5	6.92	1.44	10.7	2.16	3.53	3.85
	0.75 G XRay	37.3	28.7	23.1	30.6	35.5	32.8	38.1	17.5	27.4	24.5	34.1	35.5	20.6	45.4	36.8	38.2	25.9	27.6	3.99	8.32	12.8	6.69	4.56	4.11
	0.92 G XRay	23.9	25.5	28.9	31.8	25	32.8	27.8	42.3	39.5	42.6	15.6	45.3	37.5	27.5	22.3	21.6	52.8	18.4	10.8	4.73	9.34	3.91	6.63	3.54
Raw data for Figure 5S		CM: CD45RA- , CCR7+						EM: CD45RA- , CCR7-						Naïve: CD45RA+ , CCR7+						TeDf: CD45RA+ , CCR7-
CD8 maturation	0.75 G Cs	29.5	44.4	32.2	12	10.6	16.4	62.1	54.4	64.6	9.19	11	31.7	6.33	0.94	1.26	70.9	66.3	46.2	2.11	0.23	1.97	7.95	12.1	5.68
	0.58 G XRay	15.9	32.7	10.7	13.6	9.86	18.6	18.1	40.3	6.09	28.7	13.9	14.4	62.3	18	78.1	45.9	64.7	59.7	3.61	8.99	5.14	11.8	11.6	7.27
	0.75 G XRay	18.4	16.9	13.2	9.61	10.7	13.8	37.2	9.27	19	5.83	7.56	13.8	40.7	69.7	61.4	74.5	73.5	62.5	3.66	4.21	6.41	10.1	8.23	9.94
	0.92 G XRay	13.5	22	18.6	11.8	7.09	17.4	14.9	24	62.7	16.9	4.3	21.1	66.4	49.1	17.3	65	80.2	51.8	5.22	4.83	1.32	6.25	8.44	9.64
